# Supplementary material for: Evolution of developmental sequences in lepidosaurs
Source: PeerJ. 2017 Apr 27;5:e3262. doi: 10.7717/peerj.3262 (PMC5410152; doi:10.7717/peerj.3262)
Supplement: Data S1 [file peerj-05-3262-s001.tnt]

xread 'Data saved from TNT' 
190 29 
Sphenodon        222222220022001222222222222122222211?????????222222222????????????222222222?2?222222222?2?2222222222?2?22???????????????222222222?2?222?222222222?2?222?1222222222?2?222?22222222222?2?222?222
Pogona           ?????????????????????????????????????????????????????2?????????2?1????????2?22????????2?221????????2?2211????????2?22111????????2?222222????????2?2222221????????2?22222222????????2?222222222
Agama            2222222221221002221122222222222222222222222212222222222222222222222222222222222222222222222222222222222222222222222222202222222222222201222222222222222222222222222222222222222222222222222222
Calotes          ?2?2?22?202?2012?20002?222222?2222222?22222102?222222122?2222222222?22222222222?222222222212?2222222222222?22222222222222?222222222222102?2222222222222122?22222222222222222?22222222222222222  
Furcifer         2222222220222012221222221221222122112222222222222222221222222222222222222222222222222222222222222222222222222222222222222222222222222221222222222222222112222222222222222222222222222222222222 
Chamaeleo        2202012011212222011102122212222222222222222222222222222222222222222222222222222222222222221222222222222112222222222222222222222222222221222222222222222222222222222222222222222222222222222222 
Anolis           ?????????????????????????????????????????????????????????????????2??????????????????????22???????????10?0??????????22?12??????????22?020??????????22?2222??????????22?22222??????????22?222222 
Iguana
??????????????????????????????????????????????2????????????????????2??????2?22?2??????2?220???????????????2??????2?22222?2??????2?220120?2??????2?2202202?2??????2?22222222?2??????2?222222222
Tropidurus
??????????????????????????0??????0????????????????0????????22?22?2????22?22?22????22?22?222????22?22?2100???????????????????22?22?22222?????22?22?22222?2????22?22?22222?22????22?22?222222222
Uta              222222222122200222000222112222222222222222220222222222222222222222???????????????????????????????????????????????????????????????????????????????????????????????????????????????????????????? 
Liolaemus_grav   2202222010222122222222120200222222222222222202222222200222222222222222222222222222222222222222222222222212222222222222112222222222222000222222222222211122222222222222222222222222222222222222 
Liolaemus_tenuis 2202122010222222222202121200222222222222222202222222222222222222222222222222222222222222221222222222222112222222222222222222222222210000222222222222222222222222222222222222222222222222222221 
Strophurus       ?????????????????????????????????????????????????????????????????1??????????22??????????222??????????2210??????????22222??????????222221??????????2222222??????????22222222??????????222222222 
Amalosia         ??????????????????????????????????????????????????????2?????????21?????????222?????????2221?????????22222?????????222110?????????2222212?????????22222121?????????222222222?????????2222222222 
Eublepharis      ?????????????????2?????1???0??2???22??2???221??2???2222??2???22221??2???222222??2???2222221??2???22222222??2???222222110??2???2222221101??2???22222222222??2???222222222222??2???2222222222221 
Gehyra           2222202202220102222222212220222222122222222222222222221222222222112222222222222222222222222222222222222002222222222222222222222222222020222222222222222222222222222222222222222222222222222222 
Chondrodactylus  ?????????????????2?????1???0??2???12??2???222??2???2222??2???22221??2???222222??2???2222222??2???22222222??2???222222100??2???2222222222??2???22222222221??2???222222222222??2???2222222222222 
Tarentola
?????????????????????????????????????????????????????1?????2??22?2????????????????2??22?22????????????0?0???????????????????2??22?21?02?????2??22?22?02?2????2??22?22?22?22????2??22?22?22?221
Mabuya           2212222110222122220202222222222222212221212002222222222222222222212222222222222222222222222222222222222212222222222222222222222222222222222222222222222222222222222222222222222222222222222222 
Zootoca          2212112111211112222222222221222222112222222222222222222222222222212222222222222222222222222222222222222222222222222222212222222222222222222222222222222212222222222222222222222222222222222222 
Calyptommatus    ???????????????????????????????????1????????????????22????????22?1???????22?22???????22?222???????22?1100???????22?22222???????22?220020???????22?2222222???????22?22222221???????22?222222222 
Nothobachia      ?????????????????????????????????????????????????????????????????0??????????22??????????221??????????1200?????????????????????????22112???????????22222?2??????????22222?21??????????22222?222
Thamnophis       2202012222222202122002222222--------22222221-22222222-2-----------22222222-22--------------22222222-22-2-22222222-22-2-122222222-22-1-00-----------------22222222-22-2-222-22222222-22-2-222-2
Boaedon
???????????????????????????????????-????????-???????1-????????----???????2-?2-???????------???????1-?1-0-???????2-?2-1-2???????2-?2-0-20???????----------???????2-?2-2-222-???????2-?2-1-212-0
Python
???????????????????????????????????????????????????????????????-?-????????2?2-????????-?---???????????-0-????????2?2-2-2????????2?2-0-20????????-?-------????????2?2-2-212-????????2?2-1-202-0
Vipera           2222202222220102222122222222--------22222222-22222222-2-------2---22222222-22--------------22222222-22-2-22222222-22-2-122222222-22-2-22-----------------22222222-22-2-222-22222222-22-2-222-2 
Varanus_rosenb          ????????????????????????????????????????????????????0?????????1??2???????2??22???????2??222???????2??2220???????2??22100???????2??222122???????2??2221221???????2??22222222???????2??222222222 
Varanus_panoptes
???????????????????????????????????0????????????????01???????????????????22?2????????22?2?0???????01?1?00???????22?2?222???????22?2?0120???????22?2?22222???????22?2?222221???????22?2?2222222
Varanus_indicus
??????????????????????????????????????????????????????????????22?2???????????????????22?22????????????0?0???????22?22?22???????22?22?221???????22?22?2211???????22?22?22222???????22?22?222222
;
