# Supplementary material for: Evolution of developmental sequences in lepidosaurs
Source: PeerJ. 2017 Apr 27;5:e3262. doi: 10.7717/peerj.3262 (PMC5410152; doi:10.7717/peerj.3262)
Supplement: Data S2 [file peerj-05-3262-s002.tnt]

xread 'Data saved from TNT' 
20 29 
Sphenodon        002311444?5?567?8899 
Strophurus       ??????????6667688899 
Eublepharis      ??4???54556677877999 
Chondrodactylus  ??3???43455567768899 
Gehyra           00212132344457576899 
Mabuya           00020213324455567899 
Pogona           ????????6?7777778899 
Calotes          0?032214545566787899 
Agama            00122123334566766899 
Zootoca          01111122234456778899 
Thamnophis       02114325?56?7?887?99 
Vipera           00213134?55?6?778?99 
Uta              001222124345???????? 
Varanus          ???????6??6678878899 
Anolis           ??????????66?8687899 
Liol_grav        01020231543668887899 
Liol_tenuis      01010321545677786999 
Chamaeleo        01000101234566677899 
Furcifer         00132233344556788899 
Calyptommatus    ???????55?6678686999 
Nothobachia      ??????????87888?8999 
Amalosia         ?????????67777878899 
Python           ????????????9??98?99
Boaedon          ????????????9??98?99
Iguana           ??????????6?87?87799
Tropidurus       ???????????6776?8899
V_panoptes       ???????7????87?87999
V_indicus        ???????????7?8?88899
Tarentola        ???????????8?9??8999
;
