# Supplementary material for: Evolution of developmental sequences in lepidosaurs
Source: PeerJ. 2017 Apr 27;5:e3262. doi: 10.7717/peerj.3262 (PMC5410152; doi:10.7717/peerj.3262)
Supplement: Data S3 [file peerj-05-3262-s003.nex]

#NEXUS
[written Mon Feb 13 22:54:34 CET 2017 by Mesquite  version 3.2 (build 801) at LAPTOP-94PCVD87/192.168.1.104]

BEGIN TAXA;
	TITLE Taxa;
	DIMENSIONS NTAX=29;
	TAXLABELS
		Strophurus Amalosia Eublepharis Chondrodactylus Gehyra Mabuya Zootoca Calyptommatus Nothobachia Thamnophis Vipera Varanus_rosenbergi Uta Anolis Liolaemus_gravenhorsti Liolaemus_tenuis Chamaeleo Furcifer Pogona Calotes Agama Sphenodon Python Boaedon Iguana Tropidurus Varanus_panoptes Varanus_indicus Tarentola 
	;

END;


BEGIN CHARACTERS;
	TITLE  Character_Matrix;
	DIMENSIONS  NCHAR=20;
	FORMAT DATATYPE = CONTINUOUS GAP = - MISSING = ?;
	MATRIX
	Strophurus               ? ? ? ? ? ? ? ? ? ? 0.625 0.625 0.6875 0.75 0.6875 0.8125 0.8125 0.875 0.9375 1.0
	Amalosia                 ? ? ? ? ? ? ? ? ? 0.6429 0.7143 0.7143 0.7857 0.7857 0.8571 0.7857 0.8571 0.8571 0.9286 1.0
	Eublepharis              ? ? 0.4167 ? ? ? 0.5 0.4167 0.5833 0.5833 0.6667 0.6667 0.75 0.75 0.8333 0.75 0.75 0.9167 1.0 1.0
	Chondrodactylus          ? ? 0.3571 ? ? ? 0.4286 0.3571 0.4286 0.5 0.5714 0.5714 0.6429 0.7143 0.7857 0.6429 0.8571 0.8571 0.9286 1.0
	Gehyra                   0.0 0.0714 0.2857 0.1429 0.2143 0.1429 0.3571 0.2857 0.3571 0.4286 0.4286 0.4286 0.5714 0.7143 0.5 0.7857 0.6429 0.8571 0.9286 1.0
	Mabuya                   0.0 0.0833 0.0833 0.25 0.0833 0.25 0.1667 0.3333 0.3333 0.25 0.4167 0.4167 0.5 0.5833 0.5833 0.6667 0.75 0.8333 0.9167 1.0
	Zootoca                  0.0 0.1 0.1 0.1 0.1 0.1 0.2 0.2 0.2 0.3 0.4 0.4 0.5 0.6 0.7 0.7 0.8 0.8 0.9 1.0
	Calyptommatus            ? ? ? ? ? ? ? 0.5333 0.5333 ? 0.6 0.6 0.7333 0.8 0.6 0.8667 0.6667 0.9333 0.9333 1.0
	Nothobachia              ? ? ? ? ? ? ? ? ? ? 0.8 0.7333 0.8667 0.8667 0.8 ? 0.8667 0.9333 0.9333 1.0
	Thamnophis               0.0 0.2 0.1 0.1 0.4 0.3 0.2 0.5 ? 0.5 0.6 ? 0.7 ? 0.8 0.8 0.7 ? 0.9 1.0
	Vipera                   0.0 0.0833 0.25 0.1667 0.33 0.1667 0.3333 0.4167 ? 0.5 0.5833 ? 0.6666 ? 0.75 0.75 0.8333 ? 0.9167 1.0
	Varanus_rosenbergi       ? ? ? ? ? ? ? 0.6667 ? ? 0.6 0.6667 0.7333 0.8667 0.8 0.7333 0.8667 0.8667 0.9333 1.0
	Uta                      0.0 0.0588 0.1176 0.2941 0.2941 0.2353 0.1765 0.2941 0.4118 0.3529 0.4706 0.5294 ? ? ? ? ? ? ? ?
	Anolis                   ? ? ? ? ? ? ? ? ? ? 0.625 0.6875 ? 0.8125 0.625 0.8125 0.75 0.875 0.9375 1.0
	Liolaemus_gravenhorsti   0.0 0.1538 0.0769 0.2308 0.0769 0.2308 0.3077 0.1538 0.5385 0.4615 0.3846 0.6153 0.6923 0.8461 0.8461 0.8461 0.7692 0.8461 0.923 1.0
	Liolaemus_tenuis         0.0 0.1667 0.0833 0.1667 0.0833 0.3333 0.25 0.1667 0.5 0.4167 0.5833 0.6667 0.75 0.75 0.75 0.8333 0.6667 0.9167 1.0 1.0
	Chamaeleo                0.0 0.1818 0.0909 0.0909 0.0909 0.1818 0.0909 0.1818 0.2727 0.3636 0.4545 0.5454 0.6363 0.6363 0.6363 0.7272 0.7272 0.8181 0.909 1.0
	Furcifer                 0.0 0.0833 0.1667 0.3333 0.25 0.25 0.3333 0.3333 0.3333 0.4167 0.4167 0.5 0.5833 0.6667 0.75 0.8333 0.8333 0.8333 0.9167 1.0
	Pogona                   ? ? ? ? ? ? ? ? 0.6429 ? 0.7143 0.7143 0.7857 0.7857 0.7857 0.7857 0.8571 0.8571 0.9286 1.0
	Calotes                  0.0 ? 0.0833 0.3333 0.25 0.25 0.1667 0.4167 0.5 0.4167 0.5 0.5833 0.6667 0.6667 0.75 0.8333 0.75 0.8333 0.9167 1.0
	Agama                    0.0 0.0769 0.1538 0.2308 0.2308 0.1538 0.2308 0.3077 0.3846 0.3846 0.4615 0.5384 0.6154 0.6923 0.7692 0.6923 0.6923 0.8462 0.923 1.0
	Sphenodon                0.0 0.0833 0.25 0.3333 0.1667 0.1667 0.4167 0.4167 0.4167 ? 0.5 ? 0.5833 0.6667 0.75 ? 0.8333 0.8333 0.9167 1.0
	Python                   ? ? ? ? ? ? ? ? ? ? ? ? 0.9285 ? ? 1.0 0.8571 ? 1.0 0.9285
	Boaedon                  ? ? ? ? ? ? ? ? ? ? ? ? 0.923 ? ? 0.923 0.8461 ? 1.0 0.923
	Iguana                   ? ? ? ? ? ? ? ? ? ? 0.6842 ? 0.8421 0.7368 ? 0.8947 0.7368 0.7894 0.9473 1.0
	Tropidurus               ? ? ? ? ? ? ? ? ? ? ? 0.647 0.7058 0.7647 0.647 ? 0.8235 0.8823 0.9411 1.0
	Varanus_panoptes         ? ? ? ? ? ? ? 0.7058 ? ? ? ? 0.8235 0.7647 ? 0.8823 0.7647 0.9411 0.9411 1.0
	Varanus_indicus          ? ? ? ? ? ? ? ? ? ? ? 0.7647 ? 0.8235 ? 0.8823 0.8823 0.8823 0.9411 1.0
	Tarentola                ? ? ? ? ? ? ? ? ? ? ? 0.875 ? 0.9375 ? ? 0.875 0.9375 1.0 1.0

;

END;
BEGIN ASSUMPTIONS;
	TYPESET * UNTITLED   =  Squared:  1 -  20;

END;

BEGIN MESQUITECHARMODELS;
	ProbModelSet * UNTITLED   =  Brownian_default:  1 -  20;
END;

Begin MESQUITE;
		MESQUITESCRIPTVERSION 2;
		TITLE AUTO;
		tell ProjectCoordinator;
		timeSaved 1487022874776;
		getEmployee #mesquite.minimal.ManageTaxa.ManageTaxa;
		tell It;
			setID 0 5931129356450388745;
		endTell;
		getEmployee #mesquite.charMatrices.ManageCharacters.ManageCharacters;
		tell It;
			setID 0 5942529750387627570;
			mqVersion 320;
			checksumv 0 3 237424414 null  numChars 20   numItems 1   min 0.0   max 1.0   sumSquares 170.9342080300001   NumFiles 1 NumMatrices 1;
			mqVersion;
		endTell;
		getWindow;
		tell It;
			suppress;
			setResourcesState false false 100;
			setPopoutState 300;
			setExplanationSize 0;
			setAnnotationSize 0;
			setFontIncAnnot 0;
			setFontIncExp 0;
			setSize 1362 629;
			setLocation -8 0;
			setFont SanSerif;
			setFontSize 10;
			getToolPalette;
			tell It;
			endTell;
			desuppress;
		endTell;
		getEmployee  #mesquite.trees.BasicTreeWindowCoord.BasicTreeWindowCoord;
		tell It;
			makeTreeWindow #5931129356450388745  #mesquite.trees.BasicTreeWindowMaker.BasicTreeWindowMaker;
			tell It;
				suppressEPCResponse;
				setTreeSource  #mesquite.trees.DefaultTrees.DefaultTrees;
				setAssignedID 981.1468152822510.5886586770642281620;
				getTreeWindow;
				tell It;
					setExplanationSize 30;
					setAnnotationSize 20;
					setFontIncAnnot 0;
					setFontIncExp 0;
					setSize 1262 557;
					setLocation -8 0;
					setFont SanSerif;
					setFontSize 10;
					getToolPalette;
					tell It;
						setTool mesquite.trees.BasicTreeWindowMaker.BasicTreeWindow.arrow;
					endTell;
					setActive;
					getTreeDrawCoordinator #mesquite.trees.BasicTreeDrawCoordinator.BasicTreeDrawCoordinator;
				tell It;
					suppress;
					setTreeDrawer  #mesquite.trees.SquareLineTree.SquareLineTree;
					tell It;
						setNodeLocs #mesquite.trees.NodeLocsStandard.NodeLocsStandard;
						tell It;
							branchLengthsToggle off;
							toggleScale on;
							toggleBroadScale off;
							toggleCenter on;
							toggleEven on;
							setFixedTaxonDistance 0;
						endTell;
						setEdgeWidth 4;
						showEdgeLines on;
						orientUp;
					endTell;
					setBackground White;
					setBranchColor Black;
					showNodeNumbers off;
					showBranchColors on;
					labelBranchLengths on;
					centerBrLenLabels on;
					showBrLensUnspecified on;
					showBrLenLabelsOnTerminals on;
					setBrLenLabelColor 0 0 255;
					setNumBrLenDecimals 6;
					desuppress;
					getEmployee #mesquite.trees.BasicDrawTaxonNames.BasicDrawTaxonNames;
					tell It;
						setColor Black;
						toggleColorPartition off;
						toggleColorAssigned on;
						toggleShadePartition off;
						toggleShowFootnotes on;
						toggleNodeLabels on;
						toggleCenterNodeNames off;
						toggleShowNames on;
						namesAngle ?;
					endTell;
				endTell;
					setTreeNumber 1;
					setTree '((((1:3,2:3):18,(((4:3,5:3):12,29:15):3,3:18):3):155,(6:173,(((8:3,9:3):63,7:66):104,(((11:34,(24:31,10:31):3):3,23:37):130,((28:6,(27:3,12:3):3):139,((((((15:3,16:3):17,14:20):3,13:23):33,25:56):3,26:59):43,((18:13,17:13):86,((20:3,21:3):3,19:6):93):3):43):22):3):3):3):62,22:238):18;';
					setDrawingSizeMode 0;
					toggleLegendFloat on;
					scale 0;
					toggleTextOnTree off;
					togglePrintName on;
					showWindow;
					newAssistant  #mesquite.trees.TreeLegendMaker.TreeLegendMaker;
				tell It;
					setOffsetsX 4;
					setOffsetsY 4;
					getLegendsVector;
					tell It;
					distributeCommands;
						setBounds 4 4 174 23;
						setOffsetX 4;
						setOffsetY 4;
					endDistributeCommands;
					endTell;
					calculate;
				endTell;
					newWindowAssistant  #mesquite.pdap.PDAPDiagnosticChart.PDAPDiagnosticChart;
				tell It;
					quiet;
					getCharacterSource  #mesquite.charMatrices.CharSrcCoordObed.CharSrcCoordObed;
					tell It;
						setCharacterSource #mesquite.charMatrices.StoredCharacters.StoredCharacters;
						tell It;
							setDataSet #5942529750387627570;
						endTell;
					endTell;
					toggleShowLegend on;
					toggleTreeLabels off;
					toggleDFQueryDone off;
					toggleVhQueryDone off;
					toggleIgnoreRootTritomies off;
					setDFReduction 0;
					setWidth1 0.95;
					setWidth2 0.9;
					setScreen 1;
					setX 1;
					setY 2;
					getWindow;
					tell It;
						setExplanationSize 30;
						setAnnotationSize 20;
						setFontIncAnnot 0;
						setFontIncExp 0;
						setSize 1262 557;
						setLocation -8 0;
						setFont SanSerif;
						setFontSize 10;
						getToolPalette;
						tell It;
						endTell;
						getLegend;
						tell It;
							setBounds 0 0 142 69;
							setOffsetX 0;
							setOffsetY 0;
						endTell;
					endTell;
					toggleSpotNames on;
					showWindow;
					resume;
					getEmployee #mesquite.charts.Scattergram.Scattergram;
					tell It;
						markerSize 10;
						toggleJoin off;
						toggleShowDots on;
						movingWindowSize 1;
						sumByBlocks off;
							newAssistant  #mesquite.pdap.ScatterRegDiagnostics.ScatterRegDiagnostics;
					endTell;
					getEmployee #mesquite.pdap.FelsContrWithChar.FelsContrWithChar;
					tell It;
						setItem 0;
					endTell;
					getEmployee #mesquite.pdap.ContrastResiduals.ContrastResiduals;
					tell It;
						getCharacterSource ;
						setCharacterA 1;
						setCharacterB 2;
					endTell;
				endTell;
				endTell;
				desuppressEPCResponse;
				getEmployee #mesquite.trees.ColorBranches.ColorBranches;
				tell It;
					setColor Red;
					removeColor off;
				endTell;
				getEmployee #mesquite.ornamental.BranchNotes.BranchNotes;
				tell It;
					setAlwaysOn off;
				endTell;
				getEmployee #mesquite.ornamental.ColorTreeByPartition.ColorTreeByPartition;
				tell It;
					colorByPartition off;
				endTell;
				getEmployee #mesquite.ornamental.DrawTreeAssocDoubles.DrawTreeAssocDoubles;
				tell It;
					setOn on;
					toggleShow consensusFrequency;
					setDigits 4;
					writeAsPercentage off;
					toggleCentred off;
					toggleHorizontal on;
					toggleWhiteEdges on;
					toggleShowOnTerminals on;
					setFontSize 10;
					setOffset 0  0;
				endTell;
				getEmployee #mesquite.ornamental.DrawTreeAssocStrings.DrawTreeAssocStrings;
				tell It;
					setOn on;
					toggleCentred on;
					toggleHorizontal on;
					setFontSize 10;
					setOffset 0  0;
					toggleShowOnTerminals on;
				endTell;
				getEmployee #mesquite.trees.TreeInfoValues.TreeInfoValues;
				tell It;
					newValue  #mesquite.trees.TreeValueUsingMatrix.TreeValueUsingMatrix;
					tell It;
						getEmployee #mesquite.parsimony.TreelengthForMatrix.TreelengthForMatrix;
						tell It;
							getEmployee #mesquite.parsimony.ParsCharSteps.ParsCharSteps;
							tell It;
								setModelSource  #mesquite.parsimony.CurrentParsModels.CurrentParsModels;
								getEmployee #mesquite.parsimony.ParsimonySquared.ParsimonySquared;
								tell It;
									toggleWeight on;
								endTell;
							endTell;
						endTell;
						getEmployee #mesquite.charMatrices.CharMatrixCoordIndep.CharMatrixCoordIndep;
						tell It;
							setCharacterSource #mesquite.charMatrices.StoredMatrices.StoredMatrices;
							tell It;
								setDataSet #5942529750387627570;
							endTell;
						endTell;
					endTell;
					panelOpen true;
				endTell;
			endTell;
		endTell;
		getEmployee  #mesquite.charMatrices.BasicDataWindowCoord.BasicDataWindowCoord;
		tell It;
			showDataWindow #5942529750387627570 #mesquite.charMatrices.BasicDataWindowMaker.BasicDataWindowMaker;
			tell It;
				getWindow;
				tell It;
					setExplanationSize 30;
					setAnnotationSize 20;
					setFontIncAnnot 0;
					setFontIncExp 0;
					setSize 1262 557;
					setLocation -8 0;
					setFont SanSerif;
					setFontSize 10;
					getToolPalette;
					tell It;
						setTool mesquite.charMatrices.BasicDataWindowMaker.BasicDataWindow.ibeam;
					endTell;
					setTool mesquite.charMatrices.BasicDataWindowMaker.BasicDataWindow.ibeam;
					colorCells  #mesquite.charMatrices.NoColor.NoColor;
					colorRowNames  #mesquite.charMatrices.TaxonGroupColor.TaxonGroupColor;
					colorColumnNames  #mesquite.charMatrices.CharGroupColor.CharGroupColor;
					colorText  #mesquite.charMatrices.NoColor.NoColor;
					setBackground White;
					toggleShowNames on;
					toggleShowTaxonNames on;
					toggleTight off;
					toggleThinRows off;
					toggleShowChanges on;
					toggleSeparateLines off;
					toggleShowStates on;
					toggleAutoWCharNames on;
					toggleAutoTaxonNames off;
					toggleShowDefaultCharNames off;
					toggleConstrainCW on;
					toggleBirdsEye off;
					toggleShowPaleGrid off;
					toggleShowPaleCellColors off;
					toggleShowPaleExcluded off;
					togglePaleInapplicable on;
					toggleShowBoldCellText off;
					toggleAllowAutosize on;
					toggleColorsPanel off;
					toggleLinkedScrolling on;
					toggleScrollLinkedTables off;
					newAssistant  #mesquite.distance.ShowDistance.ShowDistance;
				tell It;
					getEmployee #mesquite.distance.TaxaDistFromMatrixSrc.TaxaDistFromMatrixSrc;
					tell It;
						getMatrixSource  #mesquite.charMatrices.CharMatrixCoordIndep.CharMatrixCoordIndep;
						tell It;
							setCharacterSource #mesquite.charMatrices.StoredMatrices.StoredMatrices;
							tell It;
								setDataSet #5942529750387627570;
							endTell;
						endTell;
						setDistanceTask  #mesquite.distance.UncorrectedDistance.UncorrectedDistance;
					endTell;
				endTell;
				endTell;
				showWindow;
				getWindow;
				tell It;
					forceAutosize;
				endTell;
				getEmployee #mesquite.charMatrices.AlterData.AlterData;
				tell It;
					toggleBySubmenus off;
				endTell;
				getEmployee #mesquite.charMatrices.ColorByState.ColorByState;
				tell It;
					setStateLimit 9;
					toggleUniformMaximum on;
				endTell;
				getEmployee #mesquite.charMatrices.ColorCells.ColorCells;
				tell It;
					setColor Red;
					removeColor off;
				endTell;
				getEmployee #mesquite.charMatrices.AnnotPanel.AnnotPanel;
				tell It;
					togglePanel off;
				endTell;
				getEmployee #mesquite.charMatrices.CharReferenceStrip.CharReferenceStrip;
				tell It;
					showStrip off;
				endTell;
				getEmployee #mesquite.charMatrices.SelSummaryStrip.SelSummaryStrip;
				tell It;
					showStrip off;
				endTell;
				getEmployee #mesquite.cont.ItemsEditorForInfoPanel.ItemsEditorForInfoPanel;
				tell It;
					panelOpen false;
				endTell;
			endTell;
		endTell;
		endTell;
end;
