# Supplementary material for: Evolution of developmental sequences in lepidosaurs
Source: PeerJ. 2017 Apr 27;5:e3262. doi: 10.7717/peerj.3262 (PMC5410152; doi:10.7717/peerj.3262)
Supplement: Data S5 [file peerj-05-3262-s005.nex]

#NEXUS
[written Mon Feb 27 11:44:15 CET 2017 by Mesquite  version 3.2 (build 801) at LAPTOP-94PCVD87/192.168.10.113]

BEGIN TAXA;
	TITLE Taxa;
	DIMENSIONS NTAX=29;
	TAXLABELS
		Sphenodon Agama Calotes Pogona Furcifer Chamaeleo Liolaemus_grav Liolaemus_tenuis Uta Anolis Eublepharis Chondrodactylus Gehyra Strophurus Amalosia Mabuya Zootoca Calyptommatus Nothobachia Varanus_rosenbergi Thamnophis Vipera Python Boaedon Tropidurus Iguana Tarentola Varanus_panoptes Varanus_indicus 
	;

END;


BEGIN CHARACTERS[!Data_saved_from_TNT];
	TITLE  Character_Matrix;
	DIMENSIONS  NCHAR=190;
	FORMAT DATATYPE = STANDARD GAP = - MISSING = ? SYMBOLS = "  0 1 2";
	MATRIX
	Sphenodon           222222220022001222222222222122222211?????????222222222????????????222222222?2?222222222?2?2222222222?2?22???????????????222222222?2?222?222222222?2?222?1222222222?2?222?22222222222?2?222?222
	Agama               2222222221221002221122222222222222222222222212222222222222222222222222222222222222222222222222222222222222222222222222202222222222222201222222222222222222222222222222222222222222222222222222
	Calotes             ?2?2?22?202?2012?20002?222222?2222222?22222102?222222122?2222222222?22222222222?222222222212?2222222222222?22222222222222?222222222222102?2222222222222122?22222222222222222?22222222222222222
	Pogona              ?????????????????????????????????????????????????????2?????????2?1????????2?22????????2?221????????2?2211????????2?22111????????2?222222????????2?2222221????????2?22222222????????2?222222222
	Furcifer            2222222220222012221222221221222122112222222222222222221222222222222222222222222222222222222222222222222222222222222222222222222222222221222222222222222112222222222222222222222222222222222222
	Chamaeleo           2202012011212222011102122212222222222222222222222222222222222222222222222222222222222222221222222222222112222222222222222222222222222221222222222222222222222222222222222222222222222222222222
	Liolaemus_grav      2202222010222122222222120200222222222222222202222222200222222222222222222222222222222222222222222222222212222222222222112222222222222000222222222222211122222222222222222222222222222222222222
	Liolaemus_tenuis    2202122010222222222202121200222222222222222202222222222222222222222222222222222222222222221222222222222112222222222222222222222222210000222222222222222222222222222222222222222222222222222221
	Uta                 222222222122200222000222112222222222222222220222222222222222222222????????????????????????????????????????????????????????????????????????????????????????????????????????????????????????????
	Anolis              ?????????????????????????????????????????????????????????????????2??????????????????????22???????????10?0??????????22?12??????????22?020??????????22?2222??????????22?22222??????????22?222222
	Eublepharis         ?????????????????2?????1???0??2???22??2???221??2???2222??2???22221??2???222222??2???2222221??2???22222222??2???222222110??2???2222221101??2???22222222222??2???222222222222??2???2222222222221
	Chondrodactylus     ?????????????????2?????1???0??2???12??2???222??2???2222??2???22221??2???222222??2???2222222??2???22222222??2???222222100??2???2222222222??2???22222222221??2???222222222222??2???2222222222222
	Gehyra              2222202202220102222222212220222222122222222222222222221222222222112222222222222222222222222222222222222002222222222222222222222222222020222222222222222222222222222222222222222222222222222222
	Strophurus          ?????????????????????????????????????????????????????????????????1??????????22??????????222??????????2210??????????22222??????????222221??????????2222222??????????22222222??????????222222222
	Amalosia            ??????????????????????????????????????????????????????2?????????21?????????222?????????2221?????????22222?????????222110?????????2222212?????????22222121?????????222222222?????????2222222222
	Mabuya              2212222110222122220202222222222222212221212002222222222222222222212222222222222222222222222222222222222212222222222222222222222222222222222222222222222222222222222222222222222222222222222222
	Zootoca             2212112111211112222222222221222222112222222222222222222222222222212222222222222222222222222222222222222222222222222222212222222222222222222222222222222212222222222222222222222222222222222222
	Calyptommatus       ???????????????????????????????????1????????????????22????????22?1???????22?22???????22?222???????22?1100???????22?22222???????22?220020???????22?2222222???????22?22222221???????22?222222222
	Nothobachia         ?????????????????????????????????????????????????????????????????0??????????22??????????221??????????1200?????????????????????????22112???????????22222?2??????????22222?21??????????22222?222
	Varanus_rosenbergi  ????????????????????????????????????????????????????0?????????1??2???????2??22???????2??222???????2??2220???????2??22100???????2??222122???????2??2221221???????2??22222222???????2??222222222
	Thamnophis          2202012222222202122002222222????????22222221?22222222?2???????????22222222?22??????????????22222222?22?2?22222222?22?2?122222222?22?1?00?????????????????22222222?22?2?222?22222222?22?2?222?2
	Vipera              2222202222220102222122222222????????22222222?22222222?2???????2???22222222?22??????????????22222222?22?2?22222222?22?2?122222222?22?2?22?????????????????22222222?22?2?222?22222222?22?2?222?2
	Python              ???????????????????????????????????????????????????????????????-?-????????2?2-????????-?---???????????0--????????2?2-2-2????????2?2-0-20????????-?-------????????2?2-2-212-????????2?2-1-202-0
	Boaedon             ???????????????????????????????????-????????-??????1-?????????----???????2-?2-???????------???????1-?1-0-???????2-?2-1-2???????2-?2-0-20???????----------???????2-?2-2-222-???????2-?2-1-212-0
	Tropidurus          ??????????????2???????????0??????0????????????????0????????21?22?2????22?22?22????22?22?222????21?22?2100???????????????????22?22?22222?????22?22?22222?2????22?22?22222?22????22?22?222222222
	Iguana              ??????????????????????????????????????????????2????????????????????2??????2?22?2??????2?220???????????????2??????2?22222?2??????2?220120?2??????2?2202202?2??????2?22222222?2??????2?222222222
	Tarentola           ?????????????????????????????????????????????????????1?????2??22?2????????????????2??22?22????????????0?0???????????????????2??22?21?02?????2??22?22?02?2????2??22?22?22?22????2??22?22?22?221
	Varanus_panoptes    ???????????????????????????????????0????????????????01???????????????????22?2????????22?2?0???????01?1?00???????22?2?222???????22?2?0120???????22?2?22222???????22?2?222221???????22?2?2222222
	Varanus_indicus     ??????????????????????????????????????????????????????????????22?2???????????????????22?22????????????0?0???????22?22?22???????22?22?221???????22?22?2211???????22?22?22222???????22?22?222222

;

END;
BEGIN ASSUMPTIONS;
	TYPESET * UNTITLED   =  ord:  1 -  190;

	EXSET * UNTITLED  = ;

	WTSET * UNTITLED  =  1: 1 -  190 ;

END;

BEGIN MESQUITECHARMODELS;
	ProbModelSet * UNTITLED   =  'Mk1 (est.)':  1 -  190;
END;

BEGIN NOTES;

	SU  C = 1 N = selected B = TRUE;
	SU  C = 2 N = selected B = TRUE;
	SU  C = 3 N = selected B = TRUE;
	SU  C = 4 N = selected B = TRUE;
	SU  C = 5 N = selected B = TRUE;
	SU  C = 6 N = selected B = TRUE;
	SU  C = 7 N = selected B = TRUE;
	SU  C = 8 N = selected B = TRUE;
	SU  C = 9 N = selected B = TRUE;
	SU  C = 10 N = selected B = TRUE;
	SU  C = 11 N = selected B = TRUE;
	SU  C = 12 N = selected B = TRUE;
	SU  C = 13 N = selected B = TRUE;
	SU  C = 14 N = selected B = TRUE;
	SU  C = 15 N = selected B = TRUE;
	SU  C = 16 N = selected B = TRUE;
	SU  C = 17 N = selected B = TRUE;
	SU  C = 18 N = selected B = TRUE;
	SU  C = 19 N = selected B = TRUE;
	SU  C = 20 N = selected B = TRUE;
	SU  C = 21 N = selected B = TRUE;
	SU  C = 22 N = selected B = TRUE;
	SU  C = 23 N = selected B = TRUE;
	SU  C = 24 N = selected B = TRUE;
	SU  C = 25 N = selected B = TRUE;
	SU  C = 26 N = selected B = TRUE;
	SU  C = 27 N = selected B = TRUE;
	SU  C = 28 N = selected B = TRUE;
	SU  C = 29 N = selected B = TRUE;
	SU  C = 30 N = selected B = TRUE;
	SU  C = 31 N = selected B = TRUE;
	SU  C = 32 N = selected B = TRUE;
	SU  C = 33 N = selected B = TRUE;
	SU  C = 34 N = selected B = TRUE;
	SU  C = 35 N = selected B = TRUE;
	SU  C = 36 N = selected B = TRUE;
	SU  C = 37 N = selected B = TRUE;
	SU  C = 38 N = selected B = TRUE;
	SU  C = 39 N = selected B = TRUE;
	SU  C = 40 N = selected B = TRUE;
	SU  C = 41 N = selected B = TRUE;
	SU  C = 42 N = selected B = TRUE;
	SU  C = 43 N = selected B = TRUE;
	SU  C = 44 N = selected B = TRUE;
	SU  C = 45 N = selected B = TRUE;
	SU  C = 46 N = selected B = TRUE;
	SU  C = 47 N = selected B = TRUE;
	SU  C = 48 N = selected B = TRUE;
	SU  C = 49 N = selected B = TRUE;
	SU  C = 50 N = selected B = TRUE;
	SU  C = 51 N = selected B = TRUE;
	SU  C = 52 N = selected B = TRUE;
	SU  C = 53 N = selected B = TRUE;
	SU  C = 54 N = selected B = TRUE;
	SU  C = 55 N = selected B = TRUE;
	SU  C = 56 N = selected B = TRUE;
	SU  C = 57 N = selected B = TRUE;
	SU  C = 58 N = selected B = TRUE;
	SU  C = 59 N = selected B = TRUE;
	SU  C = 60 N = selected B = TRUE;
	SU  C = 61 N = selected B = TRUE;
	SU  C = 62 N = selected B = TRUE;
	SU  C = 63 N = selected B = TRUE;
	SU  C = 64 N = selected B = TRUE;
	SU  C = 65 N = selected B = TRUE;
	SU  C = 66 N = selected B = TRUE;
	SU  C = 67 N = selected B = TRUE;
	SU  C = 68 N = selected B = TRUE;
	SU  C = 69 N = selected B = TRUE;
	SU  C = 70 N = selected B = TRUE;
	SU  C = 71 N = selected B = TRUE;
	SU  C = 72 N = selected B = TRUE;
	SU  C = 73 N = selected B = TRUE;
	SU  C = 74 N = selected B = TRUE;
	SU  C = 75 N = selected B = TRUE;
	SU  C = 76 N = selected B = TRUE;
	SU  C = 77 N = selected B = TRUE;
	SU  C = 78 N = selected B = TRUE;
	SU  C = 79 N = selected B = TRUE;
	SU  C = 80 N = selected B = TRUE;
	SU  C = 81 N = selected B = TRUE;
	SU  C = 82 N = selected B = TRUE;
	SU  C = 83 N = selected B = TRUE;
	SU  C = 84 N = selected B = TRUE;
	SU  C = 85 N = selected B = TRUE;
	SU  C = 86 N = selected B = TRUE;
	SU  C = 87 N = selected B = TRUE;
	SU  C = 88 N = selected B = TRUE;
	SU  C = 89 N = selected B = TRUE;
	SU  C = 90 N = selected B = TRUE;
	SU  C = 91 N = selected B = TRUE;
	SU  C = 92 N = selected B = TRUE;
	SU  C = 93 N = selected B = TRUE;
	SU  C = 94 N = selected B = TRUE;
	SU  C = 95 N = selected B = TRUE;
	SU  C = 96 N = selected B = TRUE;
	SU  C = 97 N = selected B = TRUE;
	SU  C = 98 N = selected B = TRUE;
	SU  C = 99 N = selected B = TRUE;
	SU  C = 100 N = selected B = TRUE;
	SU  C = 101 N = selected B = TRUE;
	SU  C = 102 N = selected B = TRUE;
	SU  C = 103 N = selected B = TRUE;
	SU  C = 104 N = selected B = TRUE;
	SU  C = 105 N = selected B = TRUE;
	SU  C = 106 N = selected B = TRUE;
	SU  C = 107 N = selected B = TRUE;
	SU  C = 108 N = selected B = TRUE;
	SU  C = 109 N = selected B = TRUE;
	SU  C = 110 N = selected B = TRUE;
	SU  C = 111 N = selected B = TRUE;
	SU  C = 112 N = selected B = TRUE;
	SU  C = 113 N = selected B = TRUE;
	SU  C = 114 N = selected B = TRUE;
	SU  C = 115 N = selected B = TRUE;
	SU  C = 116 N = selected B = TRUE;
	SU  C = 117 N = selected B = TRUE;
	SU  C = 118 N = selected B = TRUE;
	SU  C = 119 N = selected B = TRUE;
	SU  C = 120 N = selected B = TRUE;
	SU  C = 121 N = selected B = TRUE;
	SU  C = 122 N = selected B = TRUE;
	SU  C = 123 N = selected B = TRUE;
	SU  C = 124 N = selected B = TRUE;
	SU  C = 125 N = selected B = TRUE;
	SU  C = 126 N = selected B = TRUE;
	SU  C = 127 N = selected B = TRUE;
	SU  C = 128 N = selected B = TRUE;
	SU  C = 129 N = selected B = TRUE;
	SU  C = 130 N = selected B = TRUE;
	SU  C = 131 N = selected B = TRUE;
	SU  C = 132 N = selected B = TRUE;
	SU  C = 133 N = selected B = TRUE;
	SU  C = 134 N = selected B = TRUE;
	SU  C = 135 N = selected B = TRUE;
	SU  C = 136 N = selected B = TRUE;
	SU  C = 137 N = selected B = TRUE;
	SU  C = 138 N = selected B = TRUE;
	SU  C = 139 N = selected B = TRUE;
	SU  C = 140 N = selected B = TRUE;
	SU  C = 141 N = selected B = TRUE;
	SU  C = 142 N = selected B = TRUE;
	SU  C = 143 N = selected B = TRUE;
	SU  C = 144 N = selected B = TRUE;
	SU  C = 145 N = selected B = TRUE;
	SU  C = 146 N = selected B = TRUE;
	SU  C = 147 N = selected B = TRUE;
	SU  C = 148 N = selected B = TRUE;
	SU  C = 149 N = selected B = TRUE;
	SU  C = 150 N = selected B = TRUE;
	SU  C = 151 N = selected B = TRUE;
	SU  C = 152 N = selected B = TRUE;
	SU  C = 153 N = selected B = TRUE;
	SU  C = 154 N = selected B = TRUE;
	SU  C = 155 N = selected B = TRUE;
	SU  C = 156 N = selected B = TRUE;
	SU  C = 157 N = selected B = TRUE;
	SU  C = 158 N = selected B = TRUE;
	SU  C = 159 N = selected B = TRUE;
	SU  C = 160 N = selected B = TRUE;
	SU  C = 161 N = selected B = TRUE;
	SU  C = 162 N = selected B = TRUE;
	SU  C = 163 N = selected B = TRUE;
	SU  C = 164 N = selected B = TRUE;
	SU  C = 165 N = selected B = TRUE;
	SU  C = 166 N = selected B = TRUE;
	SU  C = 167 N = selected B = TRUE;
	SU  C = 168 N = selected B = TRUE;
	SU  C = 169 N = selected B = TRUE;
	SU  C = 170 N = selected B = TRUE;
	SU  C = 171 N = selected B = TRUE;
	SU  C = 172 N = selected B = TRUE;
	SU  C = 173 N = selected B = TRUE;
	SU  C = 174 N = selected B = TRUE;
	SU  C = 175 N = selected B = TRUE;
	SU  C = 176 N = selected B = TRUE;
	SU  C = 177 N = selected B = TRUE;
	SU  C = 178 N = selected B = TRUE;
	SU  C = 179 N = selected B = TRUE;
	SU  C = 180 N = selected B = TRUE;
	SU  C = 181 N = selected B = TRUE;
	SU  C = 182 N = selected B = TRUE;
	SU  C = 183 N = selected B = TRUE;
	SU  C = 184 N = selected B = TRUE;
	SU  C = 185 N = selected B = TRUE;
	SU  C = 186 N = selected B = TRUE;
	SU  C = 187 N = selected B = TRUE;
	SU  C = 188 N = selected B = TRUE;
	SU  C = 189 N = selected B = TRUE;
	SU  C = 190 N = selected B = TRUE;

END;

Begin MESQUITE;
		MESQUITESCRIPTVERSION 2;
		TITLE AUTO;
		tell ProjectCoordinator;
		timeSaved 1488192255759;
		getEmployee #mesquite.minimal.ManageTaxa.ManageTaxa;
		tell It;
			setID 0 3356879795444953846;
			tell It;
				setDefaultOrder  0 1 2 3 4 5 6 7 8 9 10 11 12 13 14 15 16 17 18 19 20 21 22 24 23 26 25 27 28;
				attachments ;
			endTell;
		endTell;
		getEmployee #mesquite.charMatrices.ManageCharacters.ManageCharacters;
		tell It;
			setID 0 3622554721771572608;
			tell It;
				setSelected  1 -  190;
				attachments ;
			endTell;
			mqVersion 320;
			checksumv 0 3 3037863297 null  getNumChars 190 numChars 190 getNumTaxa 29 numTaxa 29   short true   bits 7   states 7   sumSquaresStatesOnly 44300.0 sumSquares 44300.0 longCompressibleToShort false usingShortMatrix true   NumFiles 1 NumMatrices 1;
			mqVersion;
		endTell;
		getWindow;
		tell It;
			suppress;
			setResourcesState false false 100;
			setPopoutState 300;
			setExplanationSize 0;
			setAnnotationSize 0;
			setFontIncAnnot 0;
			setFontIncExp 0;
			setSize 1362 669;
			setLocation -8 0;
			setFont SanSerif;
			setFontSize 10;
			getToolPalette;
			tell It;
			endTell;
			desuppress;
		endTell;
		getEmployee  #mesquite.minimal.ManageTaxa.ManageTaxa;
		tell It;
			showTaxa #3356879795444953846 #mesquite.lists.TaxonList.TaxonList;
			tell It;
				setTaxa #3356879795444953846;
				getWindow;
				tell It;
					newAssistant  #mesquite.lists.TaxonListCurrPartition.TaxonListCurrPartition;
					setExplanationSize 30;
					setAnnotationSize 20;
					setFontIncAnnot 0;
					setFontIncExp 0;
					setSize 962 597;
					setLocation -8 0;
					setFont SanSerif;
					setFontSize 10;
					getToolPalette;
					tell It;
					endTell;
				endTell;
				showWindow;
				getEmployee #mesquite.lists.ColorTaxon.ColorTaxon;
				tell It;
					setColor Red;
					removeColor off;
				endTell;
				getEmployee #mesquite.lists.TaxonListAnnotPanel.TaxonListAnnotPanel;
				tell It;
					togglePanel off;
				endTell;
			endTell;
		endTell;
		getEmployee  #mesquite.trees.BasicTreeWindowCoord.BasicTreeWindowCoord;
		tell It;
			makeTreeWindow #3356879795444953846  #mesquite.trees.BasicTreeWindowMaker.BasicTreeWindowMaker;
			tell It;
				suppressEPCResponse;
				setTreeSourceEditMode #mesquite.trees.StoredTrees.StoredTrees;
				tell It;
					laxMode;
					setTreeBlock -2147483647;
					toggleUseWeights off;
				endTell;
				setAssignedID 2228.1458210702478.4105161842343711457;
				getTreeWindow;
				tell It;
					setExplanationSize 30;
					setAnnotationSize 20;
					setFontIncAnnot 0;
					setFontIncExp 0;
					setSize 962 597;
					setLocation -8 0;
					setFont SanSerif;
					setFontSize 10;
					getToolPalette;
					tell It;
					endTell;
					getTreeDrawCoordinator #mesquite.trees.BasicTreeDrawCoordinator.BasicTreeDrawCoordinator;
				tell It;
					suppress;
					setTreeDrawer  #mesquite.trees.SquareLineTree.SquareLineTree;
					tell It;
						setNodeLocs #mesquite.trees.NodeLocsStandard.NodeLocsStandard;
						tell It;
							branchLengthsToggle off;
							toggleScale on;
							toggleBroadScale off;
							toggleCenter on;
							toggleEven on;
							setFixedTaxonDistance 0;
						endTell;
						setEdgeWidth 4;
						showEdgeLines on;
						orientUp;
					endTell;
					setBackground White;
					setBranchColor Black;
					showNodeNumbers off;
					showBranchColors on;
					labelBranchLengths off;
					centerBrLenLabels on;
					showBrLensUnspecified on;
					showBrLenLabelsOnTerminals on;
					setBrLenLabelColor 0 0 255;
					setNumBrLenDecimals 6;
					desuppress;
					getEmployee #mesquite.trees.BasicDrawTaxonNames.BasicDrawTaxonNames;
					tell It;
						setColor Black;
						toggleColorPartition off;
						toggleColorAssigned on;
						toggleShadePartition off;
						toggleShowFootnotes on;
						toggleNodeLabels on;
						toggleCenterNodeNames off;
						toggleShowNames on;
						namesAngle ?;
					endTell;
				endTell;
					setTreeNumber 1;
					setTree '((((11,(27,(13,12))),(15,14)),(16,((17,(18,19)),(((22,(24,21)),23),(((((((8,7),10),9),26),25),(((2,3),4),(5,6))),((28,20),29)))))),1);';
					setDrawingSizeMode 0;
					toggleLegendFloat on;
					scale 0;
					toggleTextOnTree off;
					getInfoPanel;
					tell It;
						btspOpen true;
						apOpen false;
					endTell;
					toggleInfoPanel off;
					togglePrintName on;
					showWindow;
					newAssistant  #mesquite.ancstates.TraceCharacterHistory.TraceCharacterHistory;
				tell It;
					suspend ;
					setDisplayMode  #mesquite.ancstates.ShadeStatesOnTree.ShadeStatesOnTree;
					tell It;
						toggleLabels off;
						togglePredictions off;
						toggleGray off;
					endTell;
					setHistorySource  #mesquite.ancstates.RecAncestralStates.RecAncestralStates;
					tell It;
						getCharacterSource  #mesquite.charMatrices.CharSrcCoordObed.CharSrcCoordObed;
						tell It;
							setCharacterSource #mesquite.charMatrices.StoredCharacters.StoredCharacters;
							tell It;
								setDataSet #3622554721771572608;
							endTell;
						endTell;
						setMethod  #mesquite.parsimony.ParsAncestralStates.ParsAncestralStates;
						tell It;
							setModelSource  #mesquite.parsimony.CurrentParsModels.CurrentParsModels;
							toggleMPRsMode off;
						endTell;
						toggleShowSelectedOnly off;
					endTell;
					setCharacter 136;
					setMapping 1;
					toggleShowLegend on;
					setColorMode 0;
					toggleWeights on;
					setInitialOffsetX 4;
					setInitialOffsetY -215;
					setLegendWidth 142;
					setLegendHeight 180;
					resume ;
				endTell;
					newAssistant  #mesquite.ancstates.TraceAllCharacters.TraceAllCharacters;
				tell It;
					toggleByCharacters on;
					toggleSelectedOnly on;
					toggleSelectedCharsOnly off;
					toggleShowTerminals off;
					getCharSource #mesquite.charMatrices.CharMatrixCoordIndep.CharMatrixCoordIndep;
					tell It;
						setCharacterSource #mesquite.charMatrices.StoredMatrices.StoredMatrices;
						tell It;
							setDataSet #3622554721771572608;
						endTell;
					endTell;
					getReconstructor #mesquite.ancstates.AncestralStatesAll.AncestralStatesAll;
					tell It;
						setMethod  #mesquite.parsimony.ParsAncestralStates.ParsAncestralStates;
						tell It;
							setModelSource  #mesquite.parsimony.CurrentParsModels.CurrentParsModels;
							toggleMPRsMode off;
						endTell;
					endTell;
					desuppress;
				endTell;
					newAssistant  #mesquite.ancstates.TraceAllCharacters.TraceAllCharacters;
				tell It;
					toggleByCharacters on;
					toggleSelectedOnly on;
					toggleSelectedCharsOnly off;
					toggleShowTerminals off;
					getCharSource #mesquite.charMatrices.CharMatrixCoordIndep.CharMatrixCoordIndep;
					tell It;
						setCharacterSource #mesquite.charMatrices.StoredMatrices.StoredMatrices;
						tell It;
							setDataSet #3622554721771572608;
						endTell;
					endTell;
					getReconstructor #mesquite.ancstates.AncestralStatesAll.AncestralStatesAll;
					tell It;
						setMethod  #mesquite.stochchar.MargProbAncStates.MargProbAncStates;
						tell It;
							setModelSource  #mesquite.stochchar.CurrentProbModels.CurrentProbModels;
							getEmployee #mesquite.stochchar.zMargLikeCateg.zMargLikeCateg;
							tell It;
								setReportMode Proportional_Likelihoods;
								setRootMode Use_Root_State_Frequencies_as_Prior;
								setDecision 2.0;
								setUnderflowCheckFreq 2;
							endTell;
						endTell;
					endTell;
					desuppress;
				endTell;
				endTell;
				setEditMode 'Edited, based on Edited, based on Edited, based on Default symmetrical+++   [Stored Trees]';
				desuppressEPCResponseNORESET;
				getEmployee #mesquite.trees.ColorBranches.ColorBranches;
				tell It;
					setColor Red;
					removeColor off;
				endTell;
				getEmployee #mesquite.ornamental.BranchNotes.BranchNotes;
				tell It;
					setAlwaysOn off;
				endTell;
				getEmployee #mesquite.ornamental.ColorTreeByPartition.ColorTreeByPartition;
				tell It;
					colorByPartition off;
				endTell;
				getEmployee #mesquite.ornamental.DrawTreeAssocDoubles.DrawTreeAssocDoubles;
				tell It;
					setOn on;
					toggleShow consensusFrequency;
					setDigits 4;
					writeAsPercentage off;
					toggleCentred off;
					toggleHorizontal on;
					toggleWhiteEdges on;
					toggleShowOnTerminals on;
					setFontSize 10;
					setOffset 0  0;
				endTell;
				getEmployee #mesquite.ornamental.DrawTreeAssocStrings.DrawTreeAssocStrings;
				tell It;
					setOn on;
					toggleCentred on;
					toggleHorizontal on;
					setFontSize 10;
					setOffset 0  0;
					toggleShowOnTerminals on;
				endTell;
				getEmployee #mesquite.trees.TreeInfoValues.TreeInfoValues;
				tell It;
					newValue  #mesquite.trees.TreeValueUsingMatrix.TreeValueUsingMatrix;
					tell It;
						getEmployee #mesquite.parsimony.TreelengthForMatrix.TreelengthForMatrix;
						tell It;
							getEmployee #mesquite.parsimony.ParsCharSteps.ParsCharSteps;
							tell It;
								setModelSource  #mesquite.parsimony.CurrentParsModels.CurrentParsModels;
							endTell;
						endTell;
						getEmployee #mesquite.charMatrices.CharMatrixCoordIndep.CharMatrixCoordIndep;
						tell It;
							setCharacterSource #mesquite.charMatrices.StoredMatrices.StoredMatrices;
							tell It;
								setDataSet #3622554721771572608;
							endTell;
						endTell;
					endTell;
					panelOpen true;
				endTell;
			endTell;
		endTell;
		getEmployee  #mesquite.charMatrices.BasicDataWindowCoord.BasicDataWindowCoord;
		tell It;
			showDataWindow #3622554721771572608 #mesquite.charMatrices.BasicDataWindowMaker.BasicDataWindowMaker;
			tell It;
				getWindow;
				tell It;
					setExplanationSize 30;
					setAnnotationSize 20;
					setFontIncAnnot 0;
					setFontIncExp 0;
					setSize 962 597;
					setLocation -8 0;
					setFont SanSerif;
					setFontSize 10;
					getToolPalette;
					tell It;
						setTool mesquite.charMatrices.BasicDataWindowMaker.BasicDataWindow.ibeam;
					endTell;
					setTool mesquite.charMatrices.BasicDataWindowMaker.BasicDataWindow.ibeam;
					colorCells  #mesquite.charMatrices.NoColor.NoColor;
					colorRowNames  #mesquite.charMatrices.TaxonGroupColor.TaxonGroupColor;
					colorColumnNames  #mesquite.charMatrices.CharGroupColor.CharGroupColor;
					colorText  #mesquite.charMatrices.NoColor.NoColor;
					setBackground White;
					toggleShowNames on;
					toggleShowTaxonNames on;
					toggleTight off;
					toggleThinRows off;
					toggleShowChanges on;
					toggleSeparateLines off;
					toggleShowStates on;
					toggleAutoWCharNames on;
					toggleAutoTaxonNames off;
					toggleShowDefaultCharNames off;
					toggleConstrainCW on;
					toggleBirdsEye off;
					toggleShowPaleGrid off;
					toggleShowPaleCellColors off;
					toggleShowPaleExcluded off;
					togglePaleInapplicable on;
					toggleShowBoldCellText off;
					toggleAllowAutosize on;
					toggleColorsPanel off;
					toggleDiagonal on;
					setDiagonalHeight 80;
					toggleLinkedScrolling on;
					toggleScrollLinkedTables off;
				endTell;
				showWindow;
				getWindow;
				tell It;
					forceAutosize;
				endTell;
				getEmployee #mesquite.charMatrices.AlterData.AlterData;
				tell It;
					toggleBySubmenus off;
				endTell;
				getEmployee #mesquite.charMatrices.ColorByState.ColorByState;
				tell It;
					setStateLimit 9;
					toggleUniformMaximum on;
				endTell;
				getEmployee #mesquite.charMatrices.ColorCells.ColorCells;
				tell It;
					setColor Red;
					removeColor off;
				endTell;
				getEmployee #mesquite.categ.StateNamesStrip.StateNamesStrip;
				tell It;
					showStrip off;
				endTell;
				getEmployee #mesquite.charMatrices.AnnotPanel.AnnotPanel;
				tell It;
					togglePanel off;
				endTell;
				getEmployee #mesquite.charMatrices.CharReferenceStrip.CharReferenceStrip;
				tell It;
					showStrip off;
				endTell;
				getEmployee #mesquite.charMatrices.QuickKeySelector.QuickKeySelector;
				tell It;
					autotabOff;
				endTell;
				getEmployee #mesquite.charMatrices.SelSummaryStrip.SelSummaryStrip;
				tell It;
					showStrip off;
				endTell;
				getEmployee #mesquite.categ.SmallStateNamesEditor.SmallStateNamesEditor;
				tell It;
					panelOpen true;
				endTell;
			endTell;
		endTell;
		getEmployee  #mesquite.charMatrices.ManageCharacters.ManageCharacters;
		tell It;
			showCharacters #3622554721771572608 #mesquite.lists.CharacterList.CharacterList;
			tell It;
				setData 0;
				getWindow;
				tell It;
					newAssistant  #mesquite.lists.DefaultCharOrder.DefaultCharOrder;
					newAssistant  #mesquite.lists.CharListInclusion.CharListInclusion;
					newAssistant  #mesquite.lists.CharListPartition.CharListPartition;
					newAssistant  #mesquite.parsimony.CharListParsModels.CharListParsModels;
					setExplanationSize 30;
					setAnnotationSize 20;
					setFontIncAnnot 0;
					setFontIncExp 0;
					setSize 962 597;
					setLocation -8 0;
					setFont SanSerif;
					setFontSize 10;
					getToolPalette;
					tell It;
					endTell;
				endTell;
				showWindow;
				getEmployee #mesquite.lists.CharListAnnotPanel.CharListAnnotPanel;
				tell It;
					togglePanel off;
				endTell;
			endTell;
		endTell;
		endTell;
end;
